# Supplementary material for: Serum IgG4 level during initial treatment as a predictor of relapse in IgG4-related disease
Source: PLoS One. 2023 Mar 9;18(3):e0282852. doi: 10.1371/journal.pone.0282852 (PMC9997947; doi:10.1371/journal.pone.0282852)
Supplement: S1 Data — (XLSX) [file pone.0282852.s001.xlsx]

## Sheet: IgG4RD_plos one
patient	male, n	age, yr	definite	2019 criteria, n	disease duration, m	ESR, mm/hr	CRP, mg/dL	baseline IgG, mg/dL	baseline IgG4, mg/dL	CNS, n	lacrimal gland, n	salivary gland, n	lymph node, n	lung, n	RPF/aorta, n	pancreas, n	pancreas, definite case, n	biliary tree, n	kidney, n	multiorgan involvement, n	RI score	initial PD dose, mg/day	sIgG4 at 6month, mg/dL	normal sIgG4 at 6month, n	remission at 6month, n	RI score at 6month	50% reduction in RI score at 6month, n	PD dose at 6month, mg/dL	AZA at 6months, n	relapse, n	follow-up duration, m
1	1	66.8	0	1	0	80	1.26	2370	234	1	1	1	0	0	0	0	#NULL!	0	0	1	24	60	54	1	0	4	1	20	0	1	9.9
2	1	60	0	1	32.7	13	0.16	1790	730	0	1	1	1	0	0	0	#NULL!	0	0	1	9	20	551	0	0	12	0	3.8	0	0	16.1
3	0	42.3	1	1	0.2	61	0.16	2500	365	0	0	1	1	0	0	1	1	1	1	1	24	40	54	1	0	2	1	20	0	0	15.1
4	0	51	1	1	38.3	11	0.1	1680	842	0	1	1	0	0	0	0	#NULL!	0	0	0	9	20	294	0	0	6	0	5	1	0	17
5	0	63.4	0	0	0	16	0.1	1520	146	1	0	0	0	0	0	0	#NULL!	0	0	0	9	30	89	1	1	1	1	10	0	0	10.9
6	1	67	0	0	0.1	64	1.68	1780	171	0	0	0	1	0	1	0	#NULL!	0	0	0	12	30	58	1	1	0	1	5	0	0	15.7
7	1	58.8	0	1	0	83	7.98	2130	201	0	0	0	0	0	1	1	1	0	0	1	18	35	139	0	0	16	0	5	0	0	24
8	1	51.5	0	0	0.2	9	0.23	1170	187	0	1	1	0	0	0	0	#NULL!	0	0	0	8	10	169	0	1	1	1	0	0	1	22.7
9	0	63.4	0	0	80.4	69	0.1	1780	224	0	0	0	0	0	1	0	#NULL!	0	0	0	9	30	52	1	1	1	1	5	0	0	14.5
10	1	68.2	0	0	0.3	43	0.62	1400	550	0	0	0	0	0	1	0	#NULL!	0	0	0	9	30	311	0	0	6	0	5	0	0	10.5
11	1	71.1	1	1	0.2	72	1.21	1750	559	0	0	0	1	0	1	1	1	1	0	1	21	30	159	0	1	3	1	10	0	1	21.7
12	1	78.8	0	0	0.2	45	0.1	1570	292	0	0	0	1	0	0	0	#NULL!	1	0	0	12	30	193	0	0	8	0	10	0	0	24
13	1	52.4	1	1	0.1	#NULL!	1.86	1170	237	0	0	0	0	0	0	1	1	0	0	0	9	40	94	1	0	8	0	15	0	1	20.8
14	1	63.3	1	1	4	16	0.1	1330	386	0	0	1	1	0	0	0	#NULL!	0	0	0	7	60	146	0	0	4	0	0	0	0	24
15	1	71.2	0	1	54.6	#NULL!	#NULL!	2200	474	0	0	0	0	0	0	1	1	0	1	0	15	40	18	1	0	0	1	20	1	0	20.9
16	1	69.9	1	1	85.4	9	0.53	2550	600	0	0	0	0	0	1	1	1	0	0	1	16	40	195	0	1	7	1	10	0	1	9
17	1	54.7	1	1	74	#NULL!	0.1	1610	776	0	1	1	1	0	0	0	#NULL!	0	0	1	12	625	201	0	1	5	1	5	0	0	11.3
18	1	59.1	0	1	9	#NULL!	0.1	971	382	0	0	0	1	0	0	1	1	1	0	1	17	30	90	1	1	4	1	10	1	1	13.7
19	0	75.4	1	1	60.3	#NULL!	0.1	2410	1142	0	0	1	1	0	1	1	1	0	0	1	15	30	295	0	0	5	1	20	0	0	17.2
20	0	71	1	1	2	2	0.1	2120	665	0	0	1	1	0	0	1	1	1	0	1	21	40	71	1	1	3	1	10	0	0	9.5
21	0	70.2	1	1	29.4	#NULL!	0.26	2230	1376	0	0	0	1	1	0	0	#NULL!	0	0	0	10	30	508	0	0	6	0	10	0	1	17
22	1	61.8	1	1	29	30	0.1	2110	767	0	0	0	0	0	0	1	1	1	1	1	21	30	672	0	0	7	1	20	0	0	14.2
23	1	61.7	1	1	0.1	#NULL!	0.1	1580	138	0	0	1	0	0	1	1	1	0	0	1	15	35	21	1	1	3	1	10	1	0	24
24	1	56.6	1	1	0.2	#NULL!	0.31	1430	270	0	0	0	1	0	0	1	1	1	0	1	24	30	182	0	1	1	1	5	0	1	7.2
25	1	53.9	1	1	0.2	#NULL!	0.1	1270	178	0	0	0	0	0	0	1	0	0	0	0	9	30	88	1	1	0	1	10	0	0	24
26	1	69.8	0	0	0.6	#NULL!	0.12	1630	267	0	0	0	1	0	1	1	1	0	0	1	18	30	41	1	0	2	1	25	0	0	24
27	1	46.5	1	1	0	#NULL!	0.1	1710	506	0	0	0	1	0	0	1	1	0	0	0	12	30	215	0	1	5	1	5	0	1	14.7
28	1	57.3	1	0	0.1	17	0.16	1350	154	0	0	0	1	1	0	0	#NULL!	0	0	0	12	45	50	1	1	2	1	10	0	0	19.6
29	1	57.5	0	0	0.6	#NULL!	2.35	1780	123	0	0	0	1	1	0	0	#NULL!	0	0	0	12	30	46	1	1	2	1	10	1	0	15.9
30	1	61	0	0	0.3	8	0.1	1750	389	0	0	0	0	0	1	0	#NULL!	0	0	0	9	30	38	1	1	1	1	7.5	0	0	9.7
31	1	64.9	1	1	0.2	#NULL!	0.1	5460	3320	0	1	1	1	0	0	0	#NULL!	0	0	1	12	71	204	0	1	4	1	10	0	0	10.9
32	1	38	0	0	0	#NULL!	#NULL!	2220	818	0	1	0	0	0	0	0	#NULL!	0	0	0	9	125	400	0	1	3	1	10	0	1	9.6
33	1	62.3	1	1	0.3	#NULL!	0.49	2490	1356	0	1	1	1	1	1	1	1	0	1	1	36	40	191	0	0	13	1	20	0	0	10.2
34	1	56.7	0	1	13.6	#NULL!	0.79	1420	302	0	0	0	0	0	0	1	1	0	1	0	12	25	229	0	1	1	1	5	0	1	18.9
35	1	57.8	0	1	0.1	25	0.43	1610	403	0	0	0	0	0	0	1	1	1	0	0	15	40	84	1	1	2	1	10	0	0	24
36	1	64.2	0	1	16.8	83	0.1	1460	321	0	0	0	0	0	1	1	1	1	1	1	20	30	101	1	1	8	1	5	1	1	19.1
37	1	57.3	1	1	0	4	0.03	1440	169	0	0	0	0	0	0	1	1	0	0	0	9	20	68	1	0	0	1	15	0	0	18.8
38	0	53.8	1	1	0	2	0.1	1670	305	0	1	0	0	0	0	1	1	0	0	0	12	40	214	0	1	3	1	5	0	0	14.7
39	1	69.3	0	1	0.1	#NULL!	0.1	1440	288	0	0	0	0	0	0	1	1	1	0	0	15	30	102	1	0	2	1	30	1	1	16.8
40	0	53.3	1	1	0.1	#NULL!	0.11	1650	452	0	1	1	1	0	0	1	1	0	0	1	18	35	36	1	0	0	1	10	1	0	24
41	0	52.7	0	0	0	11	0.14	1560	160	0	0	0	0	0	0	1	1	1	0	0	15	35	48	1	1	0	1	0	0	0	23.6
42	0	65.3	0	0	0.4	#NULL!	0.21	1240	189	0	0	0	0	0	0	1	0	0	0	0	9	30	33	1	1	0	1	0	1	0	24
43	1	67.7	1	1	0.2	#NULL!	0.18	1640	240	0	0	0	0	0	0	1	1	1	0	0	15	30	29	1	1	1	1	5	0	0	24
44	1	69.3	0	1	0.1	#NULL!	0.21	2180	377	0	0	0	1	0	0	1	1	0	0	0	12	40	52	1	0	4	1	20	0	0	24
45	1	43.7	0	1	0.1	15	0.44	1290	251	0	0	0	1	1	0	1	1	0	0	1	21	30	72	1	1	5	1	10	1	0	24
46	1	57.3	0	1	0.1	#NULL!	0.74	966	249	0	0	0	1	0	0	1	1	0	0	0	12	20	140	0	1	3	1	5	1	0	17.7
47	0	57.3	1	1	0	2	0.12	1330	142	0	0	0	1	0	0	1	0	0	0	0	12	30	74	1	1	1	1	0	0	0	24
48	1	62.8	1	1	66.4	#NULL!	0.1	1780	806	0	0	1	1	0	1	0	#NULL!	0	1	1	24	40	183	0	1	6	1	10	0	0	12.4
49	1	54.6	0	0	0.2	87	1.29	1870	533	0	0	0	1	0	1	0	#NULL!	0	0	1	15	53	113	1	0	2	1	15	1	0	24
50	1	84.8	0	1	0.2	13	0.11	1410	128	0	0	1	1	0	0	1	0	1	0	1	21	30	32	1	1	2	1	10	0	0	10.9
51	1	54.3	0	1	0	#NULL!	0.25	1220	309	0	0	0	1	1	1	1	1	0	0	1	21	30	101	1	0	4	1	15	1	0	24
52	1	66	0	0	0	#NULL!	#NULL!	1240	195	0	0	0	0	0	0	1	0	0	0	0	9	30	104	1	1	2	1	5	0	0	13.8
53	1	59.8	0	1	14.6	#NULL!	0.1	3030	970	0	0	0	1	0	0	1	1	1	0	1	18	30	109	1	0	3	1	15	0	0	9.8
54	1	66.6	0	1	55.6	#NULL!	0.48	1430	345	0	0	0	0	0	1	1	1	1	1	1	21	30	373	0	1	8	1	10	0	0	12.1
55	1	52.2	0	0	0	#NULL!	0.1	1360	144	0	0	0	1	0	0	1	0	0	0	0	12	30	82	1	1	1	1	10	0	0	19.3
56	1	56.2	0	1	1.3	#NULL!	2.17	1650	122	0	0	0	0	0	1	1	1	0	0	0	12	40	35	1	0	3	1	20	0	0	20.1
57	1	65.3	0	0	0	#NULL!	0.28	1320	288	0	0	0	1	0	0	1	1	1	1	1	21	30	224	0	1	8	1	10	0	0	17.2
